# Supplementary material for: Gender Related Differences in the Clinical Presentation of Hypertrophic Cardiomyopathy—An Analysis from the SILICOFCM Database
Source: Medicina (Kaunas). 2022 Feb 18;58(2):314. doi: 10.3390/medicina58020314 (PMC8879033; doi:10.3390/medicina58020314)
Supplement: Supplementary file 1 [file medicina-58-00314-s001.zip]

Archive with 1 entries (1 files):
- medicina-1570138-supplementary.pdf
